# Supplementary material for: Stress Monitoring Using Wearable Sensors: A Pilot Study and Stress-Predict Dataset
Source: Sensors (Basel). 2022 Oct 24;22(21):8135. doi: 10.3390/s22218135 (PMC9654418; doi:10.3390/s22218135)
Supplement: Supplementary file 1 [file sensors-22-08135-s001.zip]

Archive with 2 entries (2 files):
- HR_Plot.pdf
- RespR_Plot.pdf
